# Supplementary material for: Patient satisfaction with healthcare services among health insurance program beneficiaries in Nepal: A cross-sectional study
Source: PLoS One. 2025 Nov 12;20(11):e0334352. doi: 10.1371/journal.pone.0334352 (PMC12611131; doi:10.1371/journal.pone.0334352)
Supplement: S3 Table — (XLSX) [file pone.0334352.s003.xlsx]

## Sheet: Sheet1
Domains	General satisfaction			Technical quality			Interpersonal manner			Communication			Financial aspect			Time spent with doctor			Accessibility and Convenience			Overall satisfaction
Variables	AOR	95% CI	p-value	AOR	95% CI	p-value	AOR	95% CI	p-value	AOR	95% CI	p-value	AOR	95% CI	p-value	AOR	95% CI	p-value	AOR	95% CI	p-value	AOR	95% CI	p-value
Age
18-29	Ref
30-39	1.3	0.61 - 2.76	0.486	1.42973	0.37-5.46	0.601	0.32	0.1- 1.01	0.052	0.899203	0.4-2.04	0.799	1.27433	0.65-2.49	0.478	0.608665	0.26-1.42	0.251	0.787907	0.38-1.64	0.524	1.27528	0.3-5.51	0.745
40-49	0.88	0.40 - 1.93	0.752	1.00158	0.28 - 3.52	0.998	0.54	0.16 1.76	0.311	0.812332	0.35-1.88	0.628	1.13883	0.56-2.3	0.717	0.829134	0.33-2.06	0.687	0.732495	0.34-1.59	0.432	1.68327	0.36-7.96	0.511
50-59	0.92	0.40 - 2.13	0.864	1.31597	0.33- 5.22	0.696	0.38	0.1- 1.35	0.137	0.737832	0.3-1.81	0.506	0.787585	0.37-1.67	0.534	0.600212	0.23-1.56	0.294	0.761891	0.33-1.74	0.519	1.04851	0.2-5.57	0.956
60+	0.71	0.29 - 1.76	0.469	1.29846	0.29- 5.69	0.729	0.24	0.06- 0.9	0.035	0.706106	0.27-1.86	0.481	1.04348	0.46-2.38	0.919	0.562701	0.2-1.57	0.272	0.457753	0.19-1.12	0.086	0.676757	0.11-4.16	0.674
Gender
Male	Ref
Female	0.98	0.61 - 1.57	0.944	2.2498	1.09- 4.61	0.027	1.43	0.73- 2.76	0.288	1.06435	0.64-1.76	0.808	1.08818	0.71-1.67	0.7	1.49577	0.88-2.53	0.134	1.02542	0.64-1.63	0.916	0.693414	0.29-1.65	0.408
Religion
Hindu	Ref
Non-Hindu	0.83	0.44 - 1.56	0.574	0.691549	0.30- 1.58	0.382	0.6	0.27- 1.3	0.201	1.07742	0.55-2.13	0.83	1.38508	0.79-2.43	0.255	0.774159	0.4-1.51	0.455	1.12661	0.6-2.12	0.712	2.22069	0.65-7.58	0.203
Education
Above secondary level	Ref
No formal education	0.51	0.2 - 1.28	0.153	0.0355572	0.003- 0.36	0.005	0.53	0.14- 1.96	0.346	0.729337	0.28-1.93	0.524	0.377398	0.16-0.89	0.026	1.53902	0.55-4.34	0.415	0.536481	0.21-1.36	0.19	0.60125	0.1-3.73	0.585
Upto primary Education	0.64	0.29 - 1.41	0.271	0.066038	0.007- 0.62	0.017	0.92	0.29- 2.86	0.887	0.570323	0.25-1.29	0.177	0.483142	0.23-1.00	0.051	0.878131	0.38-2.01	0.759	0.405281	0.19-0.89	0.024	0.354019	0.07-1.79	0.209
Secondary level	0.72	0.37 - 1.38	0.33	0.11225	0.013- 0.95	0.045	0.96	0.36- 2.58	0.943	1.01203	0.5-2.05	0.974	0.605842	0.33-1.12	0.112	1.32528	0.66-2.65	0.424	0.501959	0.26-0.97	0.042	0.754612	0.18-3.25	0.706
Marital Status
Married	Ref
Unmarried	1.16	0.46 - 2.9	0.743	0.696562	0.17- 2.84	0.615	0.71	0.21- 2.35	0.583	1.39872	0.49-4.02	0.533	1.00516	0.45-2.22	0.99	0.864939	0.33-2.28	0.769	1.33059	0.54-3.26	0.532	2.63967	0.43-16.17	0.294
Ethnicity
Brahmin/Chhetri	Ref
Janajati	1.54	0.89 - 2.65	0.116	1.48927	0.56- 3.89	0.417	0.59	0.25- 1.4	0.237	1.40344	0.8-2.46	0.237	0.859194	0.54-1.38	0.528	1.92231	1.02-3.63	0.044	1.80158	1..05-3.08	0.032	0.846668	0.26-2.71	0.779
Others	0.8	0.48 - 1.34	0.402	0.345488	0.15- 0.77	0.01	0.13	0.06- 0.28	0	0.78137	0.45-1.35	0.374	0.632354	0.39-1.02	0.06	0.641837	0.37-1.12	0.12	0.794255	0.47-1.33	0.38	0.382194	0.14-1.07	0.067
Occupation
Agriculture	Ref
Business	0.77	0.39 - 1.53	0.469	0.504472	0.19- 1.32	0.164	0.37	0.15- 0.89	0.028	0.651011	0.32-1.34	0.242	0.858383	0.47-1.58	0.623	0.756932	0.35-1.65	0.483	0.927437	0.48-1.79	0.822	0.648238	0.18-2.31	0.504
Homemaker	1.72	0.9 - 3.27	0.098	1.44445	0.50- 4.13	0.493	2.41	0.82- 7.08	0.107	1.024	0.53-1.97	0.943	1.11882	0.64-1.95	0.692	0.715063	0.35-1.45	0.352	1.60828	0.86-3.02	0.14	3.6868	0.82-16.55	0.089
Job/Service	0.6	0.33 - 1.09	0.099	1.02611	0.42- 2.46	0.954	0.75	0.35- 1.63	0.479	0.812702	0.43-1.52	0.518	1.025	0.59-1.77	0.929	0.742487	0.39-1.42	0.368	0.734627	0.41-1.32	0.301	0.477016	0.18-1.29	0.145
Others	0.93	0.45 - 1.91	0.856	1.48784	0.36- 6.11	0.582	1.86	0.52- 6.57	0.335	1.26801	0.55-2.9	0.574	1.44796	0.72-2.92	0.3	0.884457	0.39-1.99	0.767	1.07822	0.53-2.21	0.837	0.538523	0.11-2.59	0.44
Family size
Up to 5 memebers	Ref
More than 5 members	1.01	0.67 - 1.54	0.932	1.03424	0.52- 2.02	0.922	1.8	0.96- 3.37	0.064	0.865971	0.56-1.35	0.522	0.945886	0.65-1.38	0.773	1.07263	0.68-1.7	0.765	0.877522	0.58-1.32	0.531	1.17113	0.51-2.71	0.712
Chronic disease
No	Ref
Yes	1.58	1 - 2.48	0.045	2.60254	1.3- 5.2	0.007	3.46	1.83- 6.53	0	1.40744	0.87-2.28	0.165	1.03026	0.68-1.55	0.886	1.79458	1.09-2.95	0.021	1.19087	0.76-1.87	0.448	7.02157	2.72-18.13	0
Subsidy status
No	Ref
Yes	0.78	0.44 - 1.37	0.399	0.413449	0.18 - 0.92	0.031	0.64	0.29- 1.39	0.262	0.942349	0.52-1.72	0.847	0.558449	0.34-0.93	0.024	0.485878	0.27-0.87	0.015	0.816907	0.47-1.42	0.472	0.288826	0.1-0.81	0.019
enrolled year
Less than a year	Ref
1-2 years	0.61	0.35 - 1.06	0.082	0.162464	0.05- 0.51	0.002	0.45	0.19- 1.04	0.062	0.766133	0.44-1.34	0.349	0.678481	0.42-1.09	0.11	0.818669	0.46-1.46	0.498	0.65745	0.39-1.12	0.123	0.347755	0.11-1.13	0.078
more than 2 years	0.59	0.33 - 1.05	0.074	0.189959	0.05- 0.62	0.006	0.57	0.24- 1.37	0.212	0.777983	0.44-1.38	0.39	0.757103	0.46-1.24	0.27	0.903358	0.5-1.65	0.74	0.642302	0.37-1.11	0.113	0.551581	0.16-1.87	0.341
Municipality
Urban	Ref
Rural	1.71	0.92 - 3.18	0.089	2.84647	0.9- 8.91	0.073	0.87	0.39- 1.95	0.75	1.41368	0.73-2.75	0.309	0.9588	0.58-1.59	0.871	1.71864	0.89-3.32	0.107	2.10044	1.14-3.87	0.017	7.5319	0.86-65.98	0.068
Type of HF
Private/Community Hospitals	Ref
PHCCs	1.54	0.69 - 3.44	0.282	0.589017	0.13- 2.5	0.474	1.79	0.6- 5.32	0.293	0.393426	0.17-0.93	0.034	1.06926	0.53-2.17	0.852	1.49201	0.57-3.9	0.415	1.30356	0.57-2.99	0.531	1.68e-07	0	0.988
Public Hospitals	0.8	0.44 - 1.45	0.471	0.560975	0.15- 2.04	0.38	1.15	0.49- 2.66	0.743	0.465636	0.22-0.97	0.041	0.662874	0.38-1.16	0.15	0.518708	0.26-1.05	0.069	0.508118	0.27-0.96	0.037	1.16e-07	0	0.988
